# Supplementary material for: Sex Differences in Human Myogenesis Following Testosterone Exposure
Source: Biology (Basel). 2025 Jul 14;14(7):855. doi: 10.3390/biology14070855 (PMC12293079; doi:10.3390/biology14070855)
Supplement: Supplementary file 1 [file biology-14-00855-s001.zip]

Archive with 5 entries (5 files):
- ERK tot.tif
- Figure Supplementary.pdf
- pAKT sopra e AKT tot sotto maschi ds e femm sin 600sec.tif
- pERK 240 sec.tif
- western blot.pdf
